# Supplementary material for: Unveiling the fructose metabolism system in Staphylococcus aureus: insights into the regulatory role of FruR and the FruRKT operon in bacterial fitness
Source: BMC Microbiol. 2024 Jan 4;24:13. doi: 10.1186/s12866-023-03151-x (PMC10765703; doi:10.1186/s12866-023-03151-x)
Supplement: Supplementary file 1 — Supplementary Material 1: Supplementary Table 1. Primers used in this study [file 12866_2023_3151_MOESM1_ESM.xlsx]

## Sheet: 工作表1
Supplementary table 1. Primers used in this study
Primer name	Description	Sequence (5' to 3')
QL0811	sa03665 knockout up F	cactcatcgcagtgcagcggCGAACAAGAGTGCCAAGTTATTGC
QL0812	sa03665 knockout up R	AAAGTCCCTCCTATAAAGTGATACTCACCCCATCTCACTTTGTATTAT
QL0813	sa03665 knockout down F	AGTATCACTTTATAGGAGGGACTTT
QL0814	sa03665 knockout down R	cttgcatgcctgcaggtcgaGCGACATCACTTAATTTACCTGC
QL0863	sa03665 check F	AAGATTAGGAGTGTGACAGAGATG
QL0864	sa03665 check R	TGAATTTCCCAGGAAATCCACC
QL0925	sa03670 knockout up F	cactcatcgcagtgcagcgg GGAGCAGTTATCCATGAATGATT
QL0926	sa03670 knockout up R	TCATAAAGTCCCTCCTATAAAGTGAT
QL0927	sa03670 knockout down F	ATCACTTTATAGGAGGGACTTTATGAAAATAATGAGAGTAACAGAGTTATTAACAAAAGATAC
QL0928	sa03670 knockout down R	cttgcatgcctgcaggtcga GCTCTGCAAACGCATTGTACTC
QL0929	sa03670 check F	CGGGATGAATGGATTAGATATTG
QL0930	sa03670 check R	CGCAATAGCTGGTGACTTAAC
QL0931	sa03675 knockout up F	cactcatcgcagtgcagcgg GCTCGTGTACCTTTGCTAGA
QL0932	sa03675 knockout up R	TATTTTCACTCCCCATCAAGTACGC
QL0933	sa03675 knockout down F	GCGTACTTGATGGGGAGTGAA TTTTAATGATGTAAAATGATTGTTAGCA
QL0934	sa03675 knockout down R	cttgcatgcctgcaggtcga GGTATGTAGAGCATCATTCAAC
QL0935	sa03675 check F	GCAGTTAATCCACAAGGGAAAG
QL0936	sa03675 check R	CTATATCTGCTTCGTTTGGCATA
QL0955	sa03670_03675 knockout up F	cactcatcgcagtgcagcgg GGAGCAGTTATCCATGAATGATT
QL0956	sa03670_03675 knockout up R	TCATAAAGTCCCTCCTATAAAGTGAT
QL0957	sa03670_03675 knockout down F	ATCACTTTATAGGAGGGACTTTATGATTTTAATGATGTAAAATGATTGTTAGCA
QL0958	sa03670_03675 knockout down R	cttgcatgcctgcaggtcga GGTATGTAGAGCATCATTCAAC
QL0959	sa03670_03675 check F	CGGGATGAATGGATTAGATATTG
QL0960	sa03670_03675 check R	CTATATCTGCTTCGTTTGGCATA
QL0961	sa03665 5 race R1 in 03665	GTTGAAGCACTGCAACCAGTTCGATC
QL0962	sa03665 5 race R2 in 03670	CCCAGGAAATCCACCTGCAAATCCC
QL0963	sa03665 5 race R3 in 03675	GGAATGGCAATACCTTCGCCGATACC
QL1445	sa03670 in pQLV1025 F	CATAAAAAAGGAGACATG ATTTATACAGTGACTTTCAATCCTTC
QL1446	sa03670 in pQLV1025 R	TGGTGATGAGAACCTCTCGAGCA CTCCCCATCAAGTACGCTAATCG
QL1447	sa03675 in pQLV1025 F	CATAAAAAAGGAGACATG AGAGTAACAGAGTTATTAACAAAAG
QL1448	sa03675 in pQLV1025 R	TGGTGATGAGAACCTCTCGAGCA CTCGTCCATTGATTTTGAAGCTTCG
QL0152	16s rRNA qPCR F	GCTCGTGTCGTGAGATGTTGG
QL0153	16s rRNA qPCR R	TTTCGCTGCCCTTTGTATTGT
QL0907	RT-qPCR for sa03665 F	TGCTTATTTATCGATGCTGGTTCA
QL0908	RT-qPCR for sa03665 R	GCACTAGAACCAATCGTAGCA
QL0915	RT-qPCR for sa03670 F	GAATTGGCTGAAAGCGTTTTACC
QL0916	RT-qPCR for sa03670 R	TAAATAGCACCATCACCGCC
QL0917	RT-qPCR for sa03675 F	GCCCGTGATGGTCAAAGAAA
QL0918	RT-qPCR for sa03675 R	TGCTCTGCAAACGCATTGTA
QL1013	PfruRKT in pQLV1003 F	GAGGTCGACGGTATCGATAG TTTGAACATAAAAATGTAATTTTATCGTCA
QL1014	PfruRKT in pQLV1003 R	TTTTATGTACTGTGGATCCC CACCCCATCTCACTTTGTATTATAATGAGT
QL1003	fruRKT promoter F0 F	TTTGAACATAAAAATGTAATTTTATCGTCA
QL1004	fruRKT promoter F0 R	ATCATCACCCCATCTCACTTTGTATTATAA
QL1093	fruRKT promoter FAM labled F	CGATCATAAACAGTCATTATAATTGAGTAT
QL1449	fruRKT promoter F1 F	TTTTATCGTCACAATTTGAGTGTTTGTGATTGTTT
QL1450	fruRKT promoter F1 R	AAACAATCACAAACACTCAAATTGTGACGATAAAA
QL1005	03665 EMSA control fragment F	GATAATTACTGAAAAAAGACACGAGTTAAT
QL1006	03665 EMSA control fragment R	AAATCTCTTCGTATTGTTGAAGCACTGCAA
QL0753	SAUSA300_RS03665 in pBUS1_pCap_cat_myc F	GGAAAATAGGAGGTTTATCATATG ATGATAATTACTGAAAAAAGACAC
QL0754	SAUSA300_RS03665 in pBUS1_pCap_cat_myc R	TTGCTCTGAGCCTCGCTCGAG TAAAGTCCCTCCTATAAAGTGATAC
QL1017	03665_6*His in pCold II F	ATTAAGAGGTAATACACCATGATGATTATCACGGAAAAACGCCATG
QL1018	03665_6*His in pCold II R	AAGCAGAGATTACCTATCTAGATCAATGATGATGATGATGATGTAATGTGCCTCCGATGAAATGGTA
QL1291	P03665 target F	ACAATTTGAGTGTTTGTGATTGTTTTTGGTAATTTATGATTGAAAAGTGAAA
QL1292	P03665 target R	TTTCACTTTTCAATCATAAATTACCAAAAACAATCACAAACACTCAAATTGT
